# Supplementary material for: Main Factors Determining the Scale-Up Effectiveness of Mycoremediation for the Decontamination of Aliphatic Hydrocarbons in Soil
Source: J Fungi (Basel). 2023 Dec 16;9(12):1205. doi: 10.3390/jof9121205 (PMC10745009; doi:10.3390/jof9121205)
Supplement: Supplementary file 1 [file jof-09-01205-s001.zip]

Archive with 1 entries (1 files):
- jof-2746521-supplementary.pdf
